# Supplementary material for: A systematic analysis of splicing variants identifies new diagnoses in the 100,000 Genomes Project
Source: Genome Med. 2022 Jul 26;14:79. doi: 10.1186/s13073-022-01087-x (PMC9327385; doi:10.1186/s13073-022-01087-x)
Supplement: Supplementary file 3 — Additional file 3. Table S2. Candidate variants. [file 13073_2022_1087_MOESM3_ESM.xlsx]

## Sheet: Sheet1
Column name	Description	Example
DS_any	The probability that the variant has any impact on splicing (see Methods).
DS_max	The maximum SpliceAI delta score of the variant.
DS_max_type	The predicted splicing impact with the maximum delta score.	DS_DL = donor loss, DS_DG = donor gain, DS_AL = acceptor loss, DS_AG = acceptor gain.
category	G2P disease gene confidence category. See https://www.ebi.ac.uk/gene2phenotype/terminology
tier	The tier of this variant (see Methods)
max_tier	The maximum tier of any variant in this individual.
eq_outcome	The contribution of this variant to the Exit Questionnaire outcome for this case.

## Sheet: Table S2
Table S2
Molecular details and phenotypic data for 35 likely diagnostic variants in “unsolved” probands. Each variant was judged to be at least a plausible diagnostic fit given the phenotype information available. Note that the given HPO terms are “abstracted” (see Methods) to prevent participant re-identification. Also note that of the 35 diagnostic candidates, 8 were identified in a preliminary set of D…
dnm_set	id	chrom	pos	ref	alt	region	site	symbol	enst	DS_any	DS_max	DS_max_type	tier	max_tier	eq_outcome	hpo_abstracted
Main	10	chr17	46039911	T	A	branch	0	KANSL1	ENST00000432791	0.36	0.36	DS_AL		3	Case not solved	Abnormality of joint mobility, Abnormal larynx morphology, Neurodevelopmental delay, Decreased body weight, Abnormal muscle physiology, Abdominal symptom, Growth delay, Abnormal esophagus physiology, Abnormal nervous system physiology
Main	22	chr17	29480343	A	G	acceptor	-25	TAOK1	ENST00000261716	0	0	DS_AG		3	No data	Motor delay, Neurological speech impairment, Decreased head circumference, Sensorineural hearing impairment, Intellectual disability
Main	30	chr12	49042352	T	C	acceptor	-22	KMT2D	ENST00000301067	0.458	0.37	DS_AL		1	Case not solved	Abnormal hard palate morphology, Failure to thrive, Abnormal eyebrow morphology, Sparse eyebrow, Abnormality of the pinna, Abnormal size of the palpebral fissures, Abnormal aortic morphology, Abnormal mitral valve physiology, Functional abnormality of the middle ear, Neurodevelopmental abnormality, Growth delay
Main	31	chr2	47813399	T	C	acceptor	-22	FBXO11	ENST00000403359	0.57	0.57	DS_AL			Case not solved	Neurodevelopmental delay, Regional abnormality of skin, Behavioral abnormality
Main	32	chr12	79808598	T	A	acceptor	-21	PPP1R12A	ENST00000450142	0	0	DS_AG		3	Case not solved	Increased head circumference, Abnormal thorax morphology, Bowing of the legs, Growth delay, Limb undergrowth, Abnormality of joint mobility, Short digit, Neurodevelopmental abnormality, Abnormality of movement
Main	52	chr15	37083897	A	C	acceptor	-12	MEIS2	ENST00000561208	0.878	0.8	DS_AG		3	Case not solved	Short stature, Increased susceptibility to fractures, Abnormality of higher mental function, Language impairment, Motor delay, Macrocephaly, Neurodevelopmental delay
Main	57	chr1	224431591	T	C	acceptor	-10	WDR26	ENST00000651911	1	1	DS_AG		3	Case not solved	Intellectual disability, Motor delay, Neurodevelopmental delay, Language impairment
Main	63	chr4	1955152	T	A	acceptor	-9	NSD2	ENST00000382895	0.949	0.83	DS_AL		3	Case not solved	Abnormality of body height, Expressive language delay, Growth delay
Main	66	chr16	8908458	T	C	acceptor	-8	USP7	ENST00000344836	0.991	0.92	DS_AG			No data	Renal cyst, Neurodevelopmental delay, Autistic behavior
Main	69	chr3	41224948	T	G	acceptor	-6	CTNNB1	ENST00000645320	0.147	0.13	DS_AL			Case not solved	Neurodevelopmental delay, Abnormality of skin pigmentation, Aplasia/Hypoplasia of the cerebrum, Abnormality of coordination, Behavioral abnormality, Motor delay, Arnold-Chiari malformation
Main	74	chr1	26767787	C	G	acceptor	-3	ARID1A	ENST00000324856	0.71	0.65	DS_AL	3	3	No data	Aplasia/Hypoplasia of the mandible, Advanced eruption of teeth, Abnormal pulmonary valve morphology, Abnormality of calvarial morphology, Abnormality of cardiovascular system morphology, Oral cleft
Main	83	chr17	29491782	A	G	acceptor	-2	TAOK1	ENST00000261716	0.992	0.99	DS_AL	3	3	Case solved, same variant *	Renal agenesis, Hemangioma, Abnormality of joint mobility, Hypotonia, Increased head circumference, Neurodevelopmental delay
Main	94	chr6	79002126	T	G	acceptor	-2	PHIP	ENST00000275034	1	1	DS_AL	3	2	Case not solved	Abnormality of higher mental function, Motor delay, Neurodevelopmental delay, Macrotia, Language impairment, Finger clinodactyly, Abnormal muscle tone, Facial hypertrichosis
Main	98	chr6	79015217	C	A	acceptor	-1	PHIP	ENST00000275034	0.997	0.99	DS_AL	3	3	Case not solved	Motor delay, Abnormal digit morphology, Language impairment, Neurodevelopmental delay, Abnormality of higher mental function, Behavioral abnormality
Main	105	chr2	54621400	A	G	acceptor	0	SPTBN1	ENST00000356805	0	0	DS_AG	3	3	Case not solved	Neurodevelopmental delay, Language impairment, Abnormality of the face, Motor delay, Oral cleft, Non-midline cleft lip, Abnormality of joint mobility, Abnormality of higher mental function, Abnormal nervous system physiology
Main	111	chr6	79043002	C	T	acceptor	1	PHIP	ENST00000275034	0.96	0.96	DS_AG	3	2	Case not solved	Decreased body weight, Hypotonia, Abnormality of body height, Language impairment, Abnormality of coordination, Behavioral abnormality, Motor delay, Abnormality of movement, Abnormality of higher mental function, Abnormality of the amniotic fluid, Abnormal nervous system morphology, Neurodevelopmental delay, Growth delay, Abnormal esophagus physiology
Main	140	chr2	47808239	C	G	acceptor	8	FBXO11	ENST00000403359	0.01	0.01	DS_AL	3	3	Case not solved	Motor delay, Neurodevelopmental delay, Language impairment, Delusions
Main	158	chr2	47823152	G	C	donor	-9	FBXO11	ENST00000403359	0	0	DS_AG	3	1	No data	Intellectual disability, Receptive language delay, Delayed gross motor development, Expressive language delay, Global developmental delay, Motor delay
Main	165	chr16	8930301	A	G	donor	-8	USP7	ENST00000344836	0	0	DS_AG	3	3	Case not solved	Neurodevelopmental delay, Abnormality of the face
Main	196	chr17	46066537	C	T	donor	0	KANSL1	ENST00000432791	0.69	0.5	DS_DG			No data	Abnormality of joint mobility, Language impairment, Motor delay, Ptosis, Abnormality of the curvature of the cornea, Epicanthus, Abnormal nasal bridge morphology, Neurodevelopmental delay, Abnormal foot morphology
Main	200	chr2	47813234	C	T	donor	0	FBXO11	ENST00000403359	0.94	0.94	DS_DL	3	3	No data	Finger clinodactyly, Abnormality of higher mental function, Delayed speech and language development, Behavioral abnormality, Abnormal ocular adnexa morphology, Neurodevelopmental delay, Abnormality of the philtrum, Motor delay, Decreased head circumference
Main	226	chr9	14313480	A	C	donor	2	NFIB	ENST00000380953	0.814	0.81	DS_DL	3	3	No data	Intellectual disability, Abnormal pericardium morphology, Language impairment, Motor delay, Edema, Neurodevelopmental delay
Main	238	chr16	8903264	G	A	donor	4	USP7	ENST00000344836	0.02	0.01	DS_DG			Case not solved	Abnormal nervous system physiology, Functional abnormality of the bladder, Tremor, Ataxia, Cerebral calcification, Behavioral abnormality, Abnormality of the cardiovascular system
Main	239	chr14	21414934	G	A	donor	4	CHD8	ENST00000646647	0.107	0.07	DS_DG	1	1	No data	Hypotonia, Expressive language delay, Global developmental delay, Abnormality of the helix, Motor delay, Increased body weight, Abnormality of the chin, Large face, Abnormal hair quantity, Proportionate tall stature, Abnormal size of the palpebral fissures, Intellectual disability, Abnormal size of the palpebral fissures, Macrocephaly
Main	243	chr10	92621478	G	T	donor	5	KIF11	ENST00000260731	0.168	0.16	DS_DL	1	1	No data	Neurodevelopmental delay, Behavioral abnormality, Stereotypy, Language impairment
Main	245	chr16	8900525	C	T	donor	5	USP7	ENST00000344836	0.595	0.55	DS_DL		2	No data	Language impairment, Hirsutism, Neurodevelopmental delay, Motor delay, Abnormal sternum morphology, Abnormality of body height, Long fingers, Intellectual disability
Main	249	chr16	8905182	C	A	donor	5	USP7	ENST00000344836	0.932	0.8	DS_DL	3	3	Case not solved	Motor delay, Abnormal size of the palpebral fissure, Abnormal hair quantity, Abnormality of globe location, Facial hypertrichosis, Neurological speech impairment, Abnormality of higher mental function, Abnormal metatarsal morphology
Preliminary	259	chr17	62596679	G	A	donor	5	TLK2	ENST00000326270	0.97	0.96	DS_DL	3	3	Case not solved	Abnormality of globe location, Abnormal facial shape, Facial asymmetry, Abnormal heart sound, Cutaneous syndactyly, Abnormal ear morphology, Neurodevelopmental delay, Short stature, Abnormal digit morphology, Decreased body weight, Intrauterine growth retardation, Abnormality of higher mental function, Motor delay, Language impairment, Gait disturbance, Abnormal location of ears
Preliminary	260	chr16	722786	G	A	acceptor	3	CCDC78	ENST00000293889	0.01	0.01	DS_AG	3	1	Case not solved	Motor seizure, Neurodevelopmental delay, Abnormality of refraction, Gait disturbance
Preliminary	261	chr10	74989117	G	A	donor	5	KAT6B	ENST00000287239	0.98	0.98	DS_DL	3	3	Case not solved	Hypothyroidism
Preliminary	262	chr19	49595580	C	G	donor	8	PRR12	ENST00000615927	0	0	DS_AG	3	3	Case not solved	Motor delay, Abnormal size of the palpebral fissures, Functional motor deficit, Abnormality of upper lip vermillion, Language impairment, Abnormality of higher mental function, Abnormal ear morphology, Abnormality of refraction, Abnormal aggressive, impulsive or violent behavior, Hirsutism
Preliminary	263	chr2	148460212	A	T	acceptor	-7	MBD5	ENST00000637159	0.19	0.19	DS_AG	1	1	No data	Microcephaly, Intellectual disability, Abnormal nasal bridge morphology, Abnormality of the philtrum, Abnormal eyebrow morphology, Abnormality of the helix, Thin vermilion border
Preliminary	264	chr2	1887056	C	T	donor	3	MYT1L	ENST00000644820	0.5	0.5	DS_DG		3	No data	Abnormal nasal bridge morphology, Stereotypy, Motor delay, Language impairment, Decreased body weight, Epicanthus, Abnormality of toe, Decreased head circumference, Neurodevelopmental delay, Abnormality of joint mobility, Short stature
Preliminary	265	chr3	4665295	A	G	donor	-1	ITPR1	ENST00000649015	0.586	0.55	DS_DG		2	Case not solved	Language impairment, Abnormality of higher mental function, Neurodevelopmental delay, Hypotonia, Abnormal nervous system morphology, Motor delay, Gait disturbance, Short stature, Abnormality of the digestive system
Preliminary	266	chr5	36953601	T	A	acceptor	-17	NIPBL	ENST00000282516	0.3312	0.24	DS_AG		3	Case not solved	Thin vermilion border, Decreased head circumference, Neurodevelopmental abnormality, Growth delay, Toe syndactyly, Aplasia/Hypoplasia of the 4th finger
