# Supplementary material for: A systematic analysis of splicing variants identifies new diagnoses in the 100,000 Genomes Project
Source: Genome Med. 2022 Jul 26;14:79. doi: 10.1186/s13073-022-01087-x (PMC9327385; doi:10.1186/s13073-022-01087-x)
Supplement: Supplementary file 4 — Additional file 4. Table S3. Experimentally validated branchpoints. [file 13073_2022_1087_MOESM4_ESM.xlsx]

## Sheet: Table S3
Table S3
List of prioritised variants near LaBranchoR predicted branchpoints which have previously been found in genome-wide experimental branchpoint annotations.
chrom	pos		ref	alt	region	site	ensg	enst	hgnc_id	symbol	functional_support	reference
chr2	47839033	47839034	T	C	branch	-5	ENSG00000138081	ENST00000403359	13590	FBXO11	Y	Mercer, Pineda
chr4	84718601	84718602	A	G	branch	-5	ENSG00000163625	ENST00000295888	20751	WDFY3	N
chr6	31670943	31670944	A	G	branch	-5	ENSG00000204435	ENST00000375882	2460	CSNK2B	N
chr3	52406349	52406350	G	T	branch	-4	ENSG00000163930	ENST00000460680	950	BAP1	N
chr3	52406349	52406350	G	T	branch	-4	ENSG00000163930	ENST00000460680	950	BAP1	N
chr5	180630132	180630133	C	A	branch	-2	ENSG00000037280	ENST00000261937	3767	FLT4	N
chr18	21496425	21496426	T	G	branch	-2	ENSG00000141449	ENST00000580732	31042	GREB1L	N
chr19	42287294	42287295	T	C	branch	-2	ENSG00000079432	ENST00000575354	14214	CIC	N
chr1	164799672	164799673	A	G	branch	0	ENSG00000185630	ENST00000420696	8632	PBX1	N
chr17	46039911	46039912	T	A	branch	0	ENSG00000120071	ENST00000432791	24565	KANSL1	N
chr20	58909654	58909655	A	G	branch	0	ENSG00000087460	ENST00000371100	4392	GNAS	Y	Pineda
chr17	40095152	40095153	G	A	branch	1	ENSG00000126351	ENST00000264637	11796	THRA	Y	Pineda
chr17	31307983	31307984	T	C	branch	2	ENSG00000196712	ENST00000358273	7765	NF1	N
chr6	33438747	33438748	C	T	branch	2	ENSG00000197283	ENST00000646630	11497	SYNGAP1	N
chr3	177091216	177091217	C	G	branch	3	ENSG00000177565	ENST00000430069	29529	TBL1XR1	N
chr17	62586109	62586110	C	T	branch	3	ENSG00000146872	ENST00000326270	11842	TLK2	Y	Mercer, Pineda
chr15	75443735	75443736	C	T	branch	3	ENSG00000169375	ENST00000394947	19353	SIN3A	N
chr11	57791345	57791346	T	C	branch	3	ENSG00000198561	ENST00000399050	2515	CTNND1	Y	Mercer, Pineda
chr7	44242368	44242369	G	T	branch	4	ENSG00000058404	ENST00000395749	1461	CAMK2B	N
chr12	47974891	47974892	G	A	branch	4	ENSG00000139219	ENST00000380518	2200	COL2A1	N
References
Mercer	Mercer, T.R., Clark, M.B., Andersen, S.B., Brunck, M.E., Haerty, W., Crawford, J., Taft, R.J., Nielsen, L.K., Dinger, M.E., and Mattick, J.S. (2015). Genome-wide discovery of human splicing branchpoints. Genome Res. 25, 290–303.
Pineda	Pineda, J.M.B., and Bradley, R.K. (2018). Most human introns are recognized via multiple and tissue-specific branchpoints. Genes Dev. 32, 577–591.
Taggart	Taggart, A.J., Lin, C.-L., Shrestha, B., Heintzelman, C., Kim, S., and Fairbrother, W.G. (2017). Large-scale analysis of branchpoint usage across species and cell lines. Genome Res. 27, 639–649.
